# Supplementary material for: Tiny Tummies, Big Questions: Unpacking Ultra-Processed Ingredients and Additives in Complementary Foods in the United States
Source: Nutrients. 2026 Feb 11;18(4):584. doi: 10.3390/nu18040584 (PMC12942989; doi:10.3390/nu18040584)
Supplement: Supplementary file 1 [file nutrients-18-00584-s001.zip]

Archive with 1 entries (1 files):
- nutrients-4131945-supplementary.pdf
